# Supplementary material for: Congenitally corrected transposition of the great arteries and coronary artery disease: a case report in an 83-year-old male
Source: Eur Heart J Case Rep. 2025 May 7;9(5):ytaf161. doi: 10.1093/ehjcr/ytaf161 (PMC12056606; doi:10.1093/ehjcr/ytaf161)
Supplement: ytaf161_Supplementary_Data [file ytaf161_supplementary_data.zip]

Archive with 5 entries (5 files):
- apical 4 chamber no color (post-cath).mp4
- parastenal long axis no color (pre-cath).mp4
- paraternal long axis (after cath).mp4
- short axis mid ventrcilue (pre cath).mp4
- short axis Mid Ventricule (after cath).mp4
